# Supplementary material for: Identification of MicroRNA Expression Profiles Related to the Aggressiveness of Salivary Gland Adenoid Cystic Carcinomas
Source: Genes (Basel). 2023 Jun 2;14(6):1220. doi: 10.3390/genes14061220 (PMC10298384; doi:10.3390/genes14061220)
Supplement: Supplementary file 1 [file genes-14-01220-s001.zip]

Archive with 1 entries (1 files):
- genes-2327655-supplementary.pdf
